# Supplementary material for: A cost-effective approach to DNA methylation detection by Methyl Sensitive DArT sequencing
Source: PLoS One. 2020 Jun 4;15(6):e0233800. doi: 10.1371/journal.pone.0233800 (PMC7272069; doi:10.1371/journal.pone.0233800)
Supplement: S1 File — (XLSX) [file pone.0233800.s011.xlsx]

## Sheet: Sheet1
FDR (<)	FoldChange (≥)	Min MspI (≥)	Number of MS-DarT-seq methylated sites	Number of MS-DarT-seq methylated sites covered by BS-seq	Percentage of MS-DarT-seq methylated sites covered by BS-seq	Number of Hemi-methylated sites (BS-seq)	Number of Fully-methylated sites (BS-seq)	Number of validated sites	Percentage of validation
0.001	1	3	4051	3679	0.908171	112	3074	3186	0.865996
0.001	1	5	4081	3707	0.908356	112	3099	3211	0.866199
0.001	1	10	3741	3407	0.910719	105	2800	2905	0.852656
0.001	2	3	3320	3023	0.910542	80	2854	2934	0.970559
0.001	2	5	3348	3049	0.910693	80	2878	2958	0.970154
0.001	2	10	2993	2734	0.913465	73	2573	2646	0.967813
0.01	1	3	5064	4552	0.898894	139	3759	3898	0.856327
0.01	1	5	4955	4467	0.901514	137	3677	3814	0.853817
0.01	1	10	4142	3745	0.904153	119	2971	3090	0.8251
0.01	2	3	4086	3688	0.902594	100	3461	3561	0.965564
0.01	2	5	3974	3600	0.905888	98	3378	3476	0.965556
0.01	2	10	3137	2855	0.910105	80	2666	2746	0.961821
0.05	1	3	6042	5409	0.895233	180	4354	4534	0.838233
0.05	1	5	5509	4943	0.897259	165	3912	4077	0.824803
0.05	1	10	4463	4024	0.901636	146	3061	3207	0.796968
0.05	2	3	4759	4280	0.899349	117	3969	4086	0.954673
0.05	2	5	4221	3809	0.902393	102	3527	3629	0.952744
0.05	2	10	3160	2875	0.90981	82	2675	2757	0.958957
